# Supplementary material for: Preterm infants have significantly longer telomeres than their term born counterparts
Source: PLoS One. 2017 Jun 28;12(6):e0180082. doi: 10.1371/journal.pone.0180082 (PMC5489189; doi:10.1371/journal.pone.0180082)
Supplement: S1 File — Anonymised patient data collected for the study. (XLSX) [file pone.0180082.s001.xlsx]

## Sheet: PATENT study data
Patient code	Site	Sex	Group	Sample	GA_dec	Birth_weight (kg)	Head circumference_birth	Delivery	Maternal BMI	Maternal age	Paternal age	CLD	NEC	IVH	ROP	T/S Ratio value
1	WHH	1	2	1	27	0.895	24.9	2	25.4	31		1	2	2	2	2.65737
2	WHH	1	2	1	31.14	1.75	28.2	3		20	21	2	2	2	2	0.954842
3	WHH	1	1	1	41.14	4.11	37.5	1	18.7	21						No result
4	WHH	2	2	1	29	1.133		2	30.5	31		2	2	1	2	0.678302
5	WHH	1	2	1	29	1.575	28	1	26.4	35	35	2	2	2	2	2.03731
6	WHH	2	2	1	29	1.24	27.5	1	26.4	35	35	2	2	2	2	1.05946
7	WHH	2	2	1	25	0.746	23.2	1	48	31		1	2	1	2	1.24689
8	WHH	1	2	2	27	0.895	24.9	2	25.4	31		1	2	2	2	1.77358
9	WHH	1	2	1	26	0.936	30	1	26	36		2	2	2	2	2.78305
10	WHH	1	2	1	26	1.12	25.3	2		36		2	2	1	2	2.41162
12	WHH	1	2	2	26	1.12	25.3	2		36		2	2	1	2	0.862542
13	WHH	1	2	1	30.14	1.28		1	24.3	25		2	2	2	2	1.25992
14	WHH	2	2	1	29.57	0.894		2	22	25	24	2	2	2	1	1.20025
15	WHH	2	2	1	25.86	0.76	23.8	2		45		2	1	2	2	2.38392
16	WHH	1	2	1	24.14	0.79		1	27.7	35	36	2	1	1	2	0.554785
17	WHH	2	2	1	27	0.848	23.6	1		27		2	2	2	2	1.52626
18	WHH	2	2	1	27	0.94	23.7	1		27		1	2	1	2	1.70921
19	WHH	1	1	1	40.86	5.1	39	1	38.1	28						0.83702
20	WHH	2	1	1	40.86	3.61	36.5	1	38.2	36						0.827406
21	WHH	1	1	1	38.86	4	37.5	1	34.9	30						1.19472
22	WHH	1	1	1	39.43	3.61	34	2	18.9	18						1.28937
23	WHH	1	1	1	41.43	3.33		2	23.3	17						0.91067
24	WHH	2	1	1	40.57	3.81	35	1	21.3	33						1.28343
25	WHH	1	1	1	39.71	3.92	36	2	37.2	35	34					1.02574
26	WHH	1	1	1	40.43	3.41	32.5	1	22.8	25						0.793701
27	WHH	2	2	2	27.57	1.05	25.3	1	19.8	19	19	1	1	1	2	1.21982
28	WHH	1	1	1	40.43	3.88	36	1	24.2	39			2	2		0.974905
29	WHH	1	2	2	27.43	1.1		1	20.6	29	33	2	2	2	2	0.759611
30	WHH	1	1	1	40.43	4.49	35.2	1	21.6	22	27					No result
31	WHH	1	1	1	40.29	3.34	34	2	26.8	29						0.935191
32	WHH	2	1	1	40.57	3.87	36.1	1	42.6	37						1.9816
33	WHH	2	1	1	37.43	3.49	35.5	2	37.9	40						1.09936
34	WHH	2	1	1	37.43	3.27	34.5	2	37.9	40						0.725309
35	WHH	1	2	2	27.14	0.824	22.8	2		32	35	2	2	2	2	0.965936
36	WHH	2	1	1	37.43	2.64	32.5	1	31.5	32	35					0.756109
37	WHH	2	2	2	30.86	1.05	27.5	2	25.4	37	38	2	2	2	2	1.03288
38	WHH	2	2	2	25.29	0.785		1	25.1	24	27	1	2	2	1	1.34723
39	WHH	1	1	1	40.57	4.16	34.5	1	21.6	38						0.687771
40	WHH	1	1	1	39.29	3.65	34	2	21	31						0.97942
41	WHH	1	1	1	41.71	3.9	35	1	18.4	21						0.386891
42	WHH	2	2	2	30.86	0.772	24.4	3	24	26	34	2	2	2	2	1.07177
43	WHH	1	2	2	24.71	0.66	23	1	32.5	35	41	2	2	2	2	2.14
44	WHH	2	2	2	23.71	0.54		1	20	32	35	1	1	1	1	2.06
45	WHH	1	2	2	23.71	0.46		1	20	32	35	1	1	1	1	1.93
46	WHH	1	1	1	38.29	3.57	34.5	1	29	32	35					1.21
47	WHH	1	2	2	28.14	0.726		3	30	38	39	1	2	2	2	1.66
48	WHH	1	2	2	27.57	0.8		3		25	24	1	2	2	2	1.69
49	WHH	2	2	1	26	0.96		3	19.7	29	29	1	1	1	1	1.4
50	WHH	1	2	2	20.14	0.82	23.5	1	32	21	22	1	2	2	1	1.56
51	WHH	1	2	1	31	2.098	31	2	25	27	30	2	2	2	2	0.65
52	WHH	1	2	1	25.29	0.815		1	25	39	38	2	2	1	2	2.95
53	WHH	1	1	1	40.43	3.13		2	32	27	33					1.59
54	WHH	2	2	2	25.71	0.76		3	18	24	33	1	2	2	1	1.82784
55	WHH	2	2	2	30.71	1.31		2	24	39	43	1	2	2	1	2.58
56	WHH	2	1	1	40.29	3.35	34	3	41.5	40	34					1.30883
57	WHH	1	2	2	23.14	0.63		1	20	32	29	1	1	2	1	2.33907
58	WHH	1	2	1	30.57	1.78		1	34	27	26	2	2	1	2	2.07851
59	WHH	1	2	1	31.29	0.985	24.5	3	35	37	38	1	2	2	2	0.874485
60	WHH	1	1	1	39.86	3.94	36	3	30	35	36					3.72579
61	WHH	2	2	2	27.57	0.827		3		31	50	1	2	2	2	0.993204
62	WHH	1	2	2	29.86	1.234		1	23	28	31	1	2	2	2	0.732284
63	WHH	1	2	2	29.86	1.265		1	23	28	31	2	2	2	2	0.551072
64	WHH	1	2	2	31.29	0.985	24.5	2	35	37	38	1	2	2	2	0.504268
65	WHH	1	2	1	28	1.2	26.4	2	18	25	25	1	2	2	1	0.560019
66	WHH	1	2	1	28	1.18	25.4	2	18	25	25	2	2	2	2	0.709388
67	WHH	1	2	2	28	1.2	26.4	2	18	25	25	1	2	2	1	0.556741
68	WHH	1	2	2	28	1.8	25.4	2	18	25	25	2	2	2	2	0.586483
Q1	QEQM	1	1	1	39.43	3.26	34	1	30	26						1.20303
Q2	QEQM	2	1	1	39.71	4.34	36	2		39						1.30737
Q3	QEQM	1	1	1	39	3.01	32.5	3	38	25						0.615572
Q4	QEQM	2	1	1	41.86	3.48	34	1	32.9	27						0.61132
Q5	QEQM	1	2	1	29.71	1.15	33.3	2	22.1	20	43	2	2	2	2	1.18921
Q6	QEQM	1	2	2	29.14	1.515	30.3	3	25.7	32	35	2	2	2	2	1.24833
Q7	QEQM	1	2	2	29.14	0.98	26.7	2	25.7	32	35	2	2	2	2	1.33793
Q8	QEQM	1	1	1	38.29	2.34	31	1	18.7	23						0.747425
Q9	QEQM	1	1	1	37	2.76	33	1	25	20						1.26576
Q10	QEQM	2	1	1	41.86	3.01	34	1	24.5	28						0.539614
Q11	QEQM	2	1	1	40.43	3.1	33	2	25	19						0.441351

## Sheet: Key
Column
B	WHH=William Harvey Hospital	QEQM=Queen Elizabeth the Queen Mother Hospital
C	1=Male	2=Female
D	1=Term	2=Preterm
E	1=Preterm at birth sample	2=Preterm at term equivalent age sample
M	1=Yes	2=No
N	1=Yes	2=No
O	1=Yes	2=No
P	1=Yes	2=No
